# Supplementary material for: Acceptability and performance of a directly assisted oral HIV self-testing intervention in adolescents in rural Mozambique
Source: PLoS One. 2018 Apr 5;13(4):e0195391. doi: 10.1371/journal.pone.0195391 (PMC5886533; doi:10.1371/journal.pone.0195391)
Supplement: S1 Dataset — (XLS) [file pone.0195391.s001.xls]

## Sheet: Sheet1
saaj	inclusion	selftestres_pat	selftestres_clin	hiv	where	why_txt_categorical	preference	selftestdone	preference_txt_categorical	alone	risk	risk_txt_categorical	famplan	famplan_meth	Age	sex	school	priortest	ptresult	newexplication	difficult	difficult_txt	informed	recomend
No	School							No			No	no sex	No	None	18	feminin	Yes	Yes	negativ
No	School	negativ	negativ	negativ	Saaj	counseling available	selftest	Yes	Does not hurt	Yes	Yes		Yes	Condom and Depot	20	feminin	No	Yes	negativ	Yes	No	Sem Comentarios	Yes	Yes
No	School	negativ	negativ	negativ	Saaj	privacy	selftest	Yes	Does not hurt	Yes	No	confidance in own health	No	None	18	feminin	Yes	Yes	negativ	Yes	No	Sem Comentarios	No	Yes
No	School							No			No	condoms	Yes	Condom and Depot	18	feminin	Yes	Yes	negativ
No	School							No			No	confidance in own health	Yes	Condom	20	masculin	Yes	No	NA
No	School							No			Yes	unknown status	No	None	16	masculin	Yes	No	NA
No	School							No			No	no sex	No	None	19	feminin	Yes	Yes	dont remember
No	School	negativ	negativ	negativ	Saaj	counseling available	selftest	Yes	Does not hurt	Yes	No	trust	No	None	16	masculin	Yes	No	NA	Yes	No	Sem Comentarios	No	No
No	School							No			Yes	lack of knowledge	No	None	16	masculin	Yes	No	NA
No	School	negativ	negativ	negativ	Saaj	counseling available	selftest	Yes	Easy to use	Yes	No	single partner	No	None	17	masculin	Yes	Yes	negativ	No	No	.	Yes	Yes
No	School							No			No	confidance in own health	Yes	Condom	17	masculin	Yes	No	NA
No	School							No			No	confidance in own health	No	None	16	masculin	Yes	No	NA
No	School							No			Yes	unknown status	No	None	16	feminin	Yes	No	NA
No	School							No			No	no sex	Yes	Condom	20	masculin	Yes	Yes	negativ
No	School	negativ	negativ	negativ	Saaj	counseling available	selftest	Yes	Easy to use	Yes	No	confidance in own health	No	None	16	feminin	Yes	Yes	negativ	Yes	No	Sem Comentarios	No	Yes
No	School	negativ	negativ	negativ	Saaj	test should be done in the hospital	selftest	Yes	Easy to use	Yes	Yes	unknown status	Yes	Condom	16	masculin	Yes	No	NA	Yes	No	Sem Comentarios	No	Yes
No	School							No			No	confidance in own health	No	None	18	masculin	Yes	No	NA
No	School							No			Yes	unknown status	No	None	19	masculin	Yes	No	NA
No	School							No			No	no sex	No	None	16	masculin	Yes	No	NA
No	School							No			Yes		No	None	16	feminin	Yes	No	NA
No	School							No			Yes		No	None	17	masculin	Yes	No	NA
No	School	negativ	negativ	negativ	Saaj	counseling available	finger prick test	Yes	Trust the result more	No	Yes		No	None	17	masculin	Yes	No	NA	Yes	No	Sem Comentarios	No	Yes
No	School	negativ	negativ	negativ	Saaj	safe place	finger prick test	Yes	Trust the result more	No	Yes	no condom	No	None	16	masculin	Yes	No	NA	Yes	No	Sem Comentarios	Yes	Yes
No	School							No			No	confidance in own health	No	None	16	feminin	Yes	No	NA
No	School	negativ	negativ	negativ	Saaj	counseling available	selftest	Yes	Does not hurt	No	No	condoms	Yes	condom and Pill	16	feminin	Yes	No	NA	Yes	No	Sem Comentarios	No	Yes
No	School							No			No	confidance in own health	No	None	16	masculin	Yes	No	NA
No	School							No			No		Yes	Condom	18	masculin	Yes	No	NA
No	School	negativ	negativ	negativ	Saaj	privacy	selftest	Yes	Does not hurt	Yes	No	confidance in own health	No	None	20	masculin	Yes	No	NA	Yes	No	sem comentario	Yes	Yes
No	School	negativ	negativ	negativ	Saaj	counseling available	selftest	Yes	Does not hurt	No	Yes	unknown status	No	None	17	masculin	Yes	No	NA	Yes	No	Sem Comentarios	Yes	Yes
No	School	negativ	negativ	negativ	Saaj	counseling available	selftest	Yes	Does not hurt	No	Yes		Yes	Pill	16	feminin	Yes	Yes	negativ	No	No	Sem Comentarios	No	Yes
No	School	negativ	negativ	negativ	Saaj	counseling available	selftest	Yes	Does not hurt	Yes	Yes	unknown status	No	None	19	masculin	Yes	No	NA	No	No	Sem Comentarios	No	Yes
No	School	negativ	negativ	negativ	Saaj	counseling available	selftest	Yes	Does not hurt	Yes	No	no sex	No	None	18	masculin	Yes	Yes	negativ	No	No	Sem Comentarios	No	Yes
No	School							No			Yes	unknown status	No	None	18	masculin	Yes	No	NA
No	School							No			Yes		Yes	Condom	18	masculin	Yes	Yes	negativ
No	School							No			Yes	unknown status	No	None	18	masculin	Yes	No	NA
No	School							No			Yes	lack of knowledge	No	None	18	masculin	Yes	No	NA
No	School	negativ	negativ	negativ	Saaj	counseling available	finger prick test	Yes	Trust the result more	No	Yes	unknown status	No	None	17	feminin	Yes	No	NA	No	No	Sem Comentarios	No	Yes
No	School							No			Yes	unknown status	No	None	20	masculin	Yes	Yes	negativ
No	School							No			Yes	no condom	No	None	16	feminin	Yes	Yes	negativ
No	School							No			Yes	unknown status	No	None	16	masculin	Yes	No	NA
No	School							No			No	confidance in own health	Yes	Depot	16	feminin	Yes	Yes	dont remember
No	School							No			Yes	unknown status	No	None	16	masculin	Yes	No	NA
No	School	negativ	negativ	negativ	Saaj	counseling available	selftest	Yes	Easy to use	Yes	Yes	no condom	No	None	16	masculin	Yes	No	NA	Yes	No	Sem Comentarios	No	Yes
No	School							No			No	confidance in own health	No	None	18	masculin	Yes	No	NA
No	School							No			Yes	no condom	No	None	16	feminin	Yes	Yes	negativ
No	School							No			No	condoms	Yes	Condom	17	masculin	Yes	Yes	negativ
No	School							No			Yes	no condom	No	None	16	masculin	Yes	No	NA
No	School							No			Yes	no condom	No	None	18	masculin	Yes	No	NA
No	School	negativ	negativ	negativ	Saaj	counseling available	selftest	Yes	private	Yes	No		Yes	Condom	18	masculin	Yes	No	NA	Yes	No	Sem Comentarios	Yes	Yes
No	School							No			Yes	no condom	No	None	16	masculin	Yes	No	NA
No	School	negativ	negativ	negativ	Saaj	test should be done in the hospital	selftest	Yes	Does not hurt	Yes	Yes	no condom	No	None	18	masculin	Yes	No	NA	Yes	No	Sem Comentarios	No	Yes
No	School							No			No	condoms	Yes	Condom and Implant	17	feminin	Yes	No	NA
No	School							No			No	confidance in own health	No	None	16	masculin	Yes	No	NA
No	School							No			No	condoms	Yes	Depot	16	feminin	Yes	No	NA
No	School	negativ	negativ	negativ	Home	privacy	selftest	Yes	Easy to use	Yes	No		No	None	16	feminin	Yes	No	NA	Yes	No	Sem Comentarios	No	Yes
No	School							No			No	no sex	No	None	20	masculin	Yes	No	NA
No	School							No			No	confidance in own health	No	None	18	masculin	Yes	No	NA
No	School							No			No	trust	No	None	20	masculin	Yes	No	NA
No	School	negativ	negativ	negativ	Saaj	counseling available	selftest	Yes		Yes	No	confidance in own health	No	None	17	masculin	Yes	No	NA	Yes	No	Sem Comentarios	No	Yes
No	School	negativ	negativ	negativ	Saaj	counseling available	selftest	Yes	Easy to use	Yes	No	condoms	Yes	Condom	19	masculin	Yes	No	NA	Yes	No	Sem Comentarios	No
No	School	negativ	negativ	negativ	Saaj	counseling available	selftest	Yes	Easy to use	Yes	Yes	lack of knowledge	No	None	18	masculin	Yes	No	NA	Yes	No	Sem Comentarios	Yes	Yes
No	School	negativ	negativ	negativ	Home	safe place	selftest	Yes	Does not hurt	Yes	No		No	None	16	masculin	Yes	No	NA	Yes	No	Sem Comentarios	No	No
No	School	negativ	negativ	negativ	Saaj	counseling available	finger prick test	Yes	Trust the result more	Yes	Yes	no condom	Yes	Condom	19	masculin	Yes	No	NA	No	No	Sem Comentarios	No	Yes
No	School							No			No	confidance in own health	Yes	Depot	16	feminin	Yes	No	NA
No	School	negativ	negativ	negativ	Saaj	test should be done in the hospital	selftest	Yes	Easy to use	Yes	Yes	no condom	No	None	16	masculin	Yes	No	NA	Yes	No	Sem Comentarios	No	Yes
No	School							No			No	condoms	Yes	Condom	17	masculin	Yes	No	NA
No	School							No			No	confidance in own health	No	None	19	masculin	Yes	No	NA
No	School							No			No		No	None	16	masculin	Yes	No	NA
No	School	negativ	negativ	negativ	Saaj	counseling available	selftest	Yes	Does not hurt	Yes	Yes	unknown status	No	None	18	masculin	Yes	No	NA	Yes	No	Sem Comentarios	No	Yes
No	School	negativ	negativ	negativ	Saaj	test should be done in the hospital	selftest	Yes	Does not hurt	Yes	No	confidance in own health	No	None	19	masculin	Yes	No	NA	Yes	No	Sem Comentarios	No	Yes
No	School							No			Yes	unknown status	No	None	16	masculin	Yes	No	NA
No	School							No			Yes		No	None	17	feminin	Yes	Yes	negativ
No	School	negativ	negativ	negativ	Saaj	safe place	selftest	Yes	Easy to use	Yes	Yes	unknown status	Yes	Condom	20	masculin	Yes	Yes	negativ	Yes	No	Sem Comentarios	No	Yes
No	School							No			Yes	unknown status	Yes	Condom	20	masculin	Yes	No	NA
No	School	negativ	negativ	negativ	Saaj	conviniente	selftest	Yes	Easy to use	Yes	No		Yes	Condom	19	masculin	Yes	Yes	negativ	Yes	No	Sem Comentarios	Yes	Yes
No	School	negativ	negativ	negativ	Saaj	counseling available	selftest	Yes	Easy to use	No	Yes	no condom	Yes	Pill	16	feminin	Yes	No	NA	Yes	No	Sem Comentarios	No	Yes
No	School	negativ	negativ	negativ	Saaj	counseling available	selftest	Yes	Easy to use	Yes	Yes	unknown status	No	None	17	feminin	Yes	No	NA	Yes	No	Sem Comentarios	Yes	Yes
No	School							No			Yes	lack of knowledge	No	None	17	masculin	Yes	No	NA
No	School							No			Yes		Yes	Condom	19	masculin	No	Yes	dont remember
No	School							No			No	no sex	No	None	20	feminin	Yes	Yes	negativ
No	School							No			Yes	unknown status	No	None	16	masculin	Yes	No	NA
No	School							No			No	condoms	Yes	Condom	18	feminin	Yes	No	NA
No	School	negativ	negativ	negativ	Home	privacy	finger prick test	Yes	Trust the result more	Yes	Yes	no condom	No	None	16	masculin	Yes	No	NA	No	No	Sem Comentarios	Yes	Yes
No	School							No			No	no sex	No	None	16	feminin	Yes	Yes	negativ
No	School							No			No	condoms	Yes	Implant	16	feminin	Yes	Yes	negativ
No	School							No			Yes	no condom	No	None	19	masculin	Yes	No	NA
No	School							No			Yes	no condom	No	None	17	masculin	Yes	No	NA
No	School							No			Yes		No	None	16	masculin	Yes	No	NA
No	School							No			No	confidance in own health	No	None	16	feminin	Yes	Yes	negativ
No	School	negativ	negativ	negativ	Saaj	counseling available	selftest	Yes	Does not hurt	Yes	Yes	unknown status	Yes	Condom	16	masculin	Yes	No	NA	Yes	No	Sem Comentarios	Yes	Yes
No	School	negativ	negativ	negativ	Saaj	counseling available	selftest	Yes	Does not hurt	Yes	No	confidance in own health	Yes	Pill	18	feminin	Yes	Yes	negativ	No	No	Sem Comentarios	Yes	Yes
No	School							No			No	no sex	No	None	16	masculin	Yes	No	NA
No	School							No			Yes	unknown status	Yes	Condom	17	masculin	Yes	No	NA
No	School	negativ	negativ	negativ	Home	privacy	selftest	Yes	Does not hurt	Yes	Yes	unknown status	No	None	18	masculin	Yes	No	NA	Yes	No	Sem Comentarios	No	Yes
No	School	negativ	negativ	negativ	Saaj	counseling available	selftest	Yes	Easy to use	Yes	Yes	no condom	No	None	17	masculin	Yes	No	NA	Yes	No	Sem Comentarios	Yes	Yes
No	School							No			Yes	unknown status	Yes	Condom	17	masculin	Yes	No	NA
No	School							No			Yes	unknown status	No	None	16	masculin	Yes	No	NA
No	School							No			No	confidance in own health	Yes	Condom	19	masculin	Yes	No	NA
No	School							No			No	confidance in own health	No	None	16	masculin	Yes	No	NA
No	School							No			No	no sex	No	None	17	masculin	Yes	No	NA
No	School	negativ	negativ	negativ	Home	I learned how to do it	selftest	Yes	Does not hurt	Yes	Yes	no condom	No	None	17	masculin	Yes	Yes	negativ	Yes	No	Sem Comentarios	No	Yes
No	School	negativ	negativ	negativ	Home	privacy	selftest	Yes	Easy to use	Yes	No	condoms	Yes	Condom	18	masculin	Yes	Yes	negativ	Yes	No	Sem Comentarios	Yes	Yes
No	School	negativ	negativ	negativ	Saaj	counseling available	selftest	Yes	Does not hurt	Yes	Yes	no trust	No	None	17	feminin	Yes	No	NA	No	No	Sem Comentarios	No	Yes
No	School							No			Yes	unknown status	No	None	16	masculin	Yes	No	NA
No	School							No			No	confidance in own health	No	None	16	masculin	Yes	No	NA
No	School	negativ	negativ	negativ	Home	safe place	selftest	Yes	Does not hurt	Yes	Yes	no condom	No	None	16	masculin	Yes	No	NA	Yes	No	Sem Comentarios	No	Yes
No	School	negativ	negativ	negativ	Saaj	test should be done in the hospital	selftest	Yes	Does not hurt	Yes	Yes	no condom	Yes	Depot	18	feminin	Yes	No	NA	Yes	No	Sem Comentarios	No	Yes
No	School	negativ	negativ	negativ	Saaj	safe place	selftest	Yes	Easy to use	Yes	Yes		No	None	20	masculin	Yes	No	NA	Yes	No	Sem Comentarios	Yes	Yes
No	School	negativ	negativ	negativ	Saaj	test should be done in the hospital	selftest	Yes	Does not hurt	Yes	No	confidance in own health	No	None	19	masculin	Yes	No	NA	No	No	Sem Comentarios	No	No
No	School							No			Yes	unknown status	No	None	17	masculin	Yes	No	NA
No	School							No			Yes	unknown status	No	None	17	masculin	Yes	No	NA
No	School	negativ	negativ	negativ	Saaj	counseling available	selftest	Yes	Does not hurt	Yes	No	confidance in own health	No	None	17	masculin	Yes	No	NA	Yes	No	Sem Comentarios	No	Yes
No	School	negativ	negativ	negativ	Saaj	test should be done in the hospital	selftest	Yes	Easy to use	Yes	Yes		No	None	16	masculin	Yes	No	NA	Yes	No	Sem Explanacao	No	Yes
No	School							No			Yes	unknown status	No	None	16	masculin	Yes	No	NA
No	School	negativ	negativ	negativ	Saaj	counseling available	selftest	Yes	Does not hurt	Yes	Yes	no condom	No	None	18	masculin	Yes	No	NA	Yes	No	Sem Comentarios	Yes	Yes
No	School							No			No	condoms	Yes	Condom	19	masculin	Yes	Yes	negativ
No	School	negativ	negativ	negativ	Home	I learned how to do it	selftest	Yes	Easy to use	Yes	No	confidance in own health	No	None	16	masculin	Yes	No	NA	Yes	No	Sem Comentarios	Yes	Yes
No	School	negativ	negativ	negativ	Saaj	privacy	selftest	Yes	Does not hurt	Yes	Yes	no condom	No	None	17	masculin	Yes	No	NA	Yes	No	Sem Comentarios	No	Yes
No	School	negativ	negativ	negativ	Saaj	safe place	finger prick test	Yes	Trust the result more	No	Yes	no condom	Yes	Condom	17	masculin	Yes	No	NA	Yes	No	Sem Comentarios	Yes	Yes
No	School	negativ	negativ	negativ	Saaj	counseling available	selftest	Yes	Does not hurt	Yes	No	no sex	No	None	16	feminin	Yes	No	NA	Yes	No	Sem Comentarios	No	Yes
No	School							No			Yes	unknown status	Yes	Pill	17	feminin	Yes	No	NA
No	School							No			No	confidance in own health	No	None	19	masculin	Yes	No	NA
No	School	negativ	negativ	negativ	Home	privacy	selftest	Yes	private	Yes	No	condoms	Yes	Condom	18	masculin	Yes	No	NA	Yes	No	Sem Comentarios	No	Yes
No	School							No			No	confidance in own health	No	None	17	masculin	Yes	No	NA
No	School							No			No	condoms	Yes	Condom	18	masculin	Yes	Yes	negativ
No	School	negativ	negativ	negativ	Saaj	counseling available	finger prick test	Yes	Trust the result more	No	No	confidance in own health	No	None	16	masculin	Yes	No	NA	Yes	No	Sem Comentarios	No	Yes
No	School	negativ	negativ	negativ	Saaj	test should be done in the hospital	selftest	Yes	Does not hurt	No	No		No	None	17	feminin	Yes	Yes	negativ	Yes	Yes	Esta a Principiar hoje	No	Yes
No	School							No			No	confidance in own health	No	None	16	feminin	Yes	Yes	negativ
No	School	negativ	negativ	negativ	Saaj	safe place	selftest	Yes	Does not hurt	Yes	No	confidance in own health	No	None	16	feminin	Yes	Yes	negativ	Yes	No	Sem Comentarios	Yes	Yes
No	School							No			No		No	None	16	feminin	Yes	Yes	negativ
No	School							No			Yes	no condom	Yes	Depot	20	feminin	Yes	Yes	negativ
No	School							No			No	no sex	No	None	17	masculin	Yes	No	NA
No	School							No			No	confidance in own health	Yes	Condom	19	masculin	Yes	No	NA
No	School							No			No	no sex	No	None	16	masculin	Yes	No	NA
No	School							No			No	no sex	No	None	17	masculin	Yes	Yes	negativ
No	School							No			No	no sex	Yes	Depot	20	feminin	Yes	Yes	negativ
No	School							No			No	single partner	No	None	17	feminin	Yes	No	NA
No	School	negativ	negativ	negativ	School	to motivate others	selftest	Yes	Easy to use	Yes	Yes		No	None	18	masculin	Yes	No	NA	Yes	No	Sem Comentarios	No	Yes
No	School							No			Yes	no condom	No	None	18	masculin	Yes	No	NA
No	School							No			No	confidance in own health	No	None	17	masculin	Yes	No	NA
No	School	negativ	negativ	negativ	Saaj	counseling available	selftest	Yes	Does not hurt	Yes	No	confidance in own health	Yes	Depot	16	feminin	Yes	Yes	negativ	No	No	Sem Comentarios	No	Yes
No	School							No			Yes		No	None	19	masculin	Yes	Yes	NA
No	School							No			No	single partner	No	None	19	masculin	Yes	Yes	negativ
No	School							No			No	no sex	No	None	16	masculin	Yes	No	NA
No	School	negativ	negativ	negativ	Saaj	privacy	selftest	Yes	Does not hurt	Yes	No	no sex	No	None	16	masculin	Yes	No	NA	Yes	No	Sem Comentarios	Yes	Yes
No	School	negativ	negativ	negativ	Home	I learned how to do it	selftest	Yes	Does not hurt	Yes	No	confidance in own health	No	None	16	masculin	Yes	No	NA	Yes	No	Sem Comentarios	No	Yes
No	School							No			No	confidance in own health	Yes	Depot	16	feminin	Yes	No	NA
No	School							No			No	no sex	No	None	16	masculin	Yes	No	NA
No	School	negativ	negativ	negativ	School	conviniente	selftest	Yes	Easy to use	Yes	Yes	no condom	Yes	Condom	19	masculin	Yes	Yes	negativ	Yes	No	Sem Comentarios	Yes	Yes
No	School							No			No	condoms	Yes	Condom	17	masculin	Yes	No	NA
No	School							No			No	condoms	No	None	17	masculin	Yes	Yes	negativ
No	School							No			No	confidance in own health	Yes	Depot	20	feminin	Yes	No	NA
No	School	negativ	negativ	negativ	Saaj	safe place	selftest	Yes	Does not hurt	Yes	No	confidance in own health	Yes	Condom	20	masculin	Yes	Yes	negativ	Yes	No	Sem Comentarios	No	Yes
No	School	negativ	negativ	negativ	Saaj	counseling available	selftest	Yes	Does not hurt	No	Yes	unknown status	No	None	17	masculin	Yes	No	NA	Yes	No	Sem Comentarios	Yes	Yes
No	School	negativ	negativ	negativ	Saaj	counseling available	selftest	Yes	Easy to use	No	No	no sex	No	None	16	masculin	Yes	No	NA	Yes	No	Sem Comentarios	No	Yes
No	School	negativ	negativ	negativ	Saaj	counseling available	selftest	Yes	Does not hurt	Yes	No	no sex	No	None	16	feminin	Yes	No	NA	Yes	No	Sem Comentarios	Yes	Yes
No	School							No			No	no sex	No	None	16	masculin	Yes	No	NA
No	School							No			No	single partner	No	None	16	masculin	Yes	No	NA
No	School							No			No	trust	Yes	Implant	16	feminin	Yes	No	NA
No	School	negativ	negativ	negativ	Saaj	safe place	selftest	Yes	Does not hurt	Yes	Yes	unknown status	No	None	20	masculin	Yes	No	NA	Yes	Yes	Trata-se de Primeira vez a usar o teste	No	Yes
No	School							No			No	no sex	No	None	16	masculin	Yes	No	NA
No	School	negativ	negativ	negativ	Saaj	test should be done in the hospital	selftest	Yes	Easy to use	Yes	No	trust	No	None	17	masculin	Yes	No	NA	Yes	Yes	Primeira Vez a Ver o Tipo de Teste	No	Yes
No	School	negativ	negativ	negativ	Saaj	privacy	selftest	Yes	Easy to use	Yes	No		No	None	16	masculin	Yes	No	NA	Yes	No	Sem Comentarios	Yes	Yes
No	School	negativ	negativ	negativ	Saaj	counseling available	selftest	Yes	Easy to use	Yes	No	confidance in own health	No	None	16	masculin	Yes	No	NA	Yes	No	Sem Comentarios	Yes	Yes
No	School							No			Yes	unknown status	No	None	20	masculin	Yes	No	NA
No	School	negativ	negativ	negativ	Saaj	safe place	selftest	Yes	Does not hurt	Yes	No	condoms	Yes	Condom and Depot	16	feminin	Yes	No	NA	Yes	Yes	Sem Comentarios	No	Yes
No	School							No			Yes	unknown status	No	None	18	masculin	Yes	No	NA
No	School							No			No	confidance in own health	Yes	Condom	20	masculin	Yes	Yes	negativ
No	School							No			Yes	unknown status	No	None	18	masculin	Yes	No	NA
No	School							No			Yes	unknown status	No	None	18	masculin	Yes	No	NA
No	School							No			No	single partner	Yes	Depot	19	feminin	Yes	Yes	negativ
No	School							No			No	confidance in own health	Yes	Condom	19	masculin	Yes	Yes	negativ
No	School							No			No	condoms	Yes	Condom	18	masculin	Yes	No	NA
No	School	negativ	negativ	negativ	Saaj	counseling available	selftest	Yes	Does not hurt	Yes	No		No	None	18	masculin	Yes	No	NA		No	Sem Explanacao	No	Yes
No	School	negativ	negativ	negativ	Saaj	privacy	selftest	Yes	Does not hurt	Yes	Yes	STI before	Yes	None	19	masculin	Yes	No	NA	Yes	No	Sem Comentarios	No	Yes
No	School							No			No		No	None	16	masculin	Yes	No	NA
No	School	negativ	negativ	negativ	Home	privacy	selftest	Yes	Easy to use	Yes	Yes		No	None	20	masculin	Yes	No	NA	Yes	No	Sem Comentarios	No	Yes
No	School	negativ	negativ	negativ	Saaj	test should be done in the hospital	selftest	Yes	Does not hurt	Yes	Yes		No	None	19	masculin	Yes	No	NA	No	No	Sem Comentarios	No	Yes
No	School	negativ	negativ	negativ	Saaj	counseling available	finger prick test	Yes	Trust the result more	No	Yes	unknown status	Yes	Condom	18	masculin	Yes	No	NA	Yes	No	Sem comentarios	Yes	Yes
No	School	negativ	negativ	negativ	Saaj	counseling available	selftest	Yes	Does not hurt	Yes	No	trust	Yes	Depot	20	feminin	Yes	No	NA	Yes	No	Sem Comentarios	No	Yes
No	School	negativ	negativ	negativ	Saaj	counseling available	selftest	Yes	Easy to use	Yes	No	confidance in own health	No	None	16	masculin	Yes	No	NA	Yes	No	Sem Comentarios	Yes	Yes
No	School	negativ	negativ	negativ	Saaj	privacy	selftest	Yes	Easy to use	Yes	Yes		No	None	16	feminin	Yes	No	NA	Yes	No	Sem Comentarios	Yes	Yes
No	School							No			Yes	no condom	No	None	16	masculin	Yes	No	NA
No	School	negativ	negativ	negativ	Home	privacy	selftest	Yes	Does not hurt	Yes	No	confidance in own health	Yes	Depot	18	feminin	Yes	Yes	negativ	Yes	No	Sem Comentarios	Yes	Yes
No	School							No			Yes		No	None	17	masculin	Yes	No	NA
No	School							No			No	confidance in own health	No	None	17	masculin	Yes	No	NA
No	School							No			No	confidance in own health	Yes	Condom	16	masculin	Yes	No	NA
No	School							No			No	no sex	No	None	18	masculin	Yes	No	NA
No	School							No			Yes		No	None	20	masculin	Yes	No	NA
No	School							No			No	single partner	Yes	Pill	17	feminin	Yes	No	NA
No	School							No			No	confidance in own health	Yes	Condom	20	masculin	Yes	Yes	negativ
No	School							No			Yes		No	None	16	masculin	Yes	No	NA
No	School							No			Yes		No	None	16	masculin	Yes	No	NA
No	School							No			No	confidance in own health	No	None	18	masculin	Yes	No	NA
No	School							No			No	confidance in own health	No	None	17	masculin	Yes	No	NA
No	School	negativ	negativ	negativ	Saaj	counseling available	finger prick test	Yes	Trust the result more	Yes	Yes		No	None	18	masculin	Yes	No	NA	Yes	No	Sem Comentarios	No	Yes
No	School	negativ	negativ	negativ	Saaj	counseling available	selftest	Yes	Easy to use	No	No	confidance in own health	No	None	16	masculin	Yes	Yes	negativ	No	No	Sem Comentarios	Yes	Yes
No	School							No			No	condoms	No	None	16	feminin	Yes	Yes	positive
No	School							No			No	no sex	No	None	16	feminin	Yes	Yes	negativ
No	School	negativ	negativ	negativ	Saaj	counseling available	selftest	Yes	Easy to use	Yes	Yes	no trust	No	None	16	masculin	Yes	No	NA	Yes	No	Sem Comentarios	No	Yes
No	School							No			No	single partner	No	None	18	masculin	Yes	No	NA
No	School							No			No	confidance in own health	Yes	Condom	19	masculin	Yes	No	NA
No	School	negativ	negativ	negativ	Saaj	counseling available	selftest	Yes	Does not hurt	Yes	No	confidance in own health	No	None	16	masculin	Yes	No	NA	Yes	No	Sem Comentarios	Yes	Yes
No	School							No			No	trust	No	None	16	masculin	Yes	No	NA
No	School							No			Yes		Yes	Condom	18	masculin	Yes	Yes	dont remember
No	School							No			Yes	unknown status	No	None	20	masculin	Yes	No	NA
No	School							No			No	condoms	Yes	Condom	16	feminin	Yes	No	NA
No	School							No			No	single partner	No	None	17	masculin	Yes	Yes	negativ
No	School							No			Yes	lack of knowledge	No	None	16	masculin	Yes	No	NA
No	School	negativ	negativ	negativ	Home	I learned how to do it	selftest	Yes	Easy to use	Yes	Yes		No	None	16	masculin	Yes	No	NA	Yes	No	Sem Palavras	No	Yes
No	School							No			No	confidance in own health	No	None	16	masculin	Yes	No	NA
No	School	negativ	negativ	negativ	Saaj	counseling available	finger prick test	Yes	used to this test	Yes	No		Yes	Condom	20	feminin	Yes	Yes	negativ	Yes	No	Sem Comentarios	No	Yes
No	School	negativ	negativ	negativ	Saaj	safe place	selftest	Yes	Does not hurt	Yes	No	confidance in own health	Yes	Condom	19	masculin	Yes	No	NA	Yes	No	Sem Comentarios	No	Yes
No	School	Invalid	Invalid	Indetermined	Home	I learned how to do it	selftest	Yes	Does not hurt	No	Yes	no condom	No	None	20	feminin	Yes	No	NA	No	Yes	Nunca tinha feito o tipo e teste	No	Yes
No	School							No			No	confidance in own health	No	None	18	masculin	Yes	No	NA
No	School							No			Yes		No	None	19	masculin	Yes	Yes	negativ
No	School							No			No	confidance in own health	No	None	16	masculin	Yes	Yes	negativ
No	School							No			Yes	no condom	No	None	20	masculin	Yes	Yes	negativ
No	School	negativ	negativ	negativ	Saaj	safe place	selftest	Yes	Easy to use	Yes	No		No	None	17	masculin	Yes	Yes	dont remember	Yes	No	Sem Comentarios	Yes	Yes
No	School							No			Yes	no condom	No	None	18	masculin	Yes	No	NA
No	School							No			No	condoms	Yes	Condom	16	masculin	Yes	Yes	negativ
No	School	negativ	negativ	negativ	Home	I learned how to do it	selftest	Yes	Does not hurt	Yes	Yes	no condom	No	None	19	masculin	Yes	No	NA	Yes	No	Sem Comentarios	No	Yes
No	School	negativ	negativ	negativ	Saaj	counseling available	finger prick test	Yes	Trust the result more	No	Yes	unknown status	No	None	17	masculin	Yes	No	NA	Yes	No	Sem Palavras	Yes	Yes
No	School							No			No	single partner	Yes	Depot	20	feminin	Yes	Yes	negativ
No	School	negativ	negativ	negativ	Saaj	counseling available	selftest	Yes	Does not hurt	No	Yes	no condom	Yes	Pill	17	feminin	Yes	No	NA	Yes	No	Sem Comentarios	No	Yes
No	School							No			Yes	no condom	No	None	20	masculin	Yes	No	NA
No	School	negativ	negativ	negativ	Saaj	counseling available	selftest	Yes	Does not hurt	Yes	No	condoms	Yes	Condom	20	masculin	Yes	Yes	negativ	Yes	No	Sem Comentarios	Yes	Yes
No	School	negativ	negativ	negativ	Home	safe place	selftest	Yes	Easy to use	Yes	No	condoms	Yes	Condom	20	masculin	Yes	Yes	negativ	Yes	No	Sem Comentarios	No	Yes
No	School							No			No	condoms	Yes	Condom	16	masculin	Yes	No	NA
No	School	negativ	negativ	negativ	Saaj	counseling available	selftest	Yes	Does not hurt	No	No	trust	No	None	18	feminin	Yes	No	NA	Yes	No	Sem Comentarios	Yes	Yes
No	School							No			No	condoms	No	None	17	feminin	Yes	No	NA
No	School	negativ	negativ	negativ	Home	privacy	selftest	Yes	Easy to use	Yes	Yes	unknown status	Yes	Implant	18	feminin	Yes	Yes	negativ	Yes	No	Sem Comentarios	No	Yes
No	School	negativ	negativ	negativ	Home	safe place	selftest	Yes	Does not hurt	Yes	No		Yes	Implant	16	feminin	Yes	No	NA	Yes	No	Sem Comentarios	Yes	Yes
No	School	negativ	negativ	negativ	Saaj	counseling available	selftest	Yes	Easy to use	Yes	Yes	unknown status	No	None	16	feminin	Yes	No	NA	Yes	No	Sem Comentarios	Yes	Yes
No	School	negativ	negativ	negativ	Saaj	safe place	selftest	Yes	private	Yes	Yes		No	None	17	feminin	Yes	No	NA	Yes	No	Sem Explicacao	Yes	Yes
No	School							No			Yes	unknown status	No	None	20	feminin	Yes	No	NA
No	School							No			No		No	None	20	masculin	Yes	No	NA
No	School	negativ	negativ	negativ	Saaj	test should be done in the hospital	selftest	Yes	private	No	No	confidance in own health	No	None	18	masculin	Yes	No	NA	Yes	No	Sem Comentarios	No	Yes
No	School	negativ	negativ	negativ	Saaj	counseling available	selftest	Yes	Easy to use	Yes	No	trust		None	16	masculin	Yes	Yes	NA	Yes		sem comentario	No	Yes
No	School	negativ	negativ	negativ	Home	privacy	selftest	Yes	Does not hurt	Yes	No	no sex	No	None	17	masculin	Yes	No	NA	Yes	No	Sem Comentarios	No	Yes
No	School							No			No	confidance in own health	No	None	17	masculin	Yes	No	NA
No	School	positive	positive	positive	Home	privacy	selftest	Yes	private	Yes	Yes		No	None	18	feminin	Yes	No	NA	Yes	No	Sem Comentarios	No	Yes
No	School	negativ	negativ	negativ	Saaj	counseling available	selftest	Yes	Does not hurt	Yes	No	condoms	Yes	Condom	16	masculin	Yes	No	NA	Yes	No	Sem Comentaros	Yes	Yes
No	School	negativ	negativ	negativ	Home	privacy	selftest	Yes	Does not hurt	No	No	single partner	Yes	Depot	18	feminin	Yes	Yes	negativ	Yes		Sem Comentarios	No	Yes
No	School							No			No	confidance in own health	No	None	16	feminin	Yes	Yes	negativ
No	School							No			No	single partner	No	None	16	masculin	Yes	No	NA
No	School							No			No		No	None	18	masculin	Yes	Yes	negativ
No	School							No			Yes		No	None	16	masculin	Yes	No	NA
No	School							No			No	confidance in own health	No	None	19	masculin	Yes	No	NA
No	School							No			No	confidance in own health	No	None	16	feminin	Yes	No	NA
No	School	negativ	negativ	negativ	Home	to share the results with peers	selftest	Yes	Easy to use	Yes	Yes		No	None	17	feminin	Yes	No	NA	Yes	No	Sem Comentarios	No	Yes
No	School	Invalid	Invalid	negativ	Saaj	counseling available	finger prick test	Yes	Trust the result more	Yes	No	confidance in own health	Yes	Depot	20	feminin	Yes	Yes	negativ	No	No	Sem Comentario	Yes	Yes
No	School	negativ	negativ	negativ	Saaj	safe place	selftest	Yes	Easy to use	Yes	No		No	None	16	feminin	Yes	No	NA	Yes	No	Sem Comentarios	Yes	Yes
No	School	negativ	negativ	negativ	Home	privacy	selftest	Yes	Does not hurt	Yes	Yes	no condom	Yes	Depot	16	feminin	Yes	No	NA	Yes	No	Sem Comentarios	Yes	Yes
No	School	negativ	negativ	negativ	Home	I learned how to do it	selftest	Yes	Does not hurt	Yes	Yes	no condom	No	None	17	masculin	Yes	No	NA	Yes	No	Sem Comentarios	No	Yes
No	School	negativ	negativ	negativ	Saaj	counseling available	selftest	Yes	Easy to use	Yes	Yes	lack of knowledge	No	None	17	masculin	Yes	No	NA	Yes	No	Sem Comentarios	No	Yes
No	School	negativ	negativ	negativ	Saaj	counseling available	selftest	Yes	Does not hurt	Yes	Yes	no condom	No	None	16	masculin	Yes	No	NA	Yes	No	Sem Comentarios	No	Yes
No	School	negativ	negativ	negativ	Home	I learned how to do it	selftest	Yes	Easy to use	Yes	No	confidance in own health	No	None	16	masculin	Yes	No	NA	Yes	No	Sem Comentarios	Yes	Yes
No	School	negativ	negativ	negativ	Home	safe place	selftest	Yes	Easy to use	Yes	Yes	unknown status	No	None	20	masculin	Yes	No	NA	Yes	No	Sem Comentarios	Yes	Yes
No	School							No			No	no sex	No	None	16	masculin	Yes	No	NA
No	School	negativ	negativ	negativ	School	to motivate others	finger prick test	Yes	Trust the result more	Yes	No	trust	No	None	16	masculin	Yes	No	NA	Yes	No	Sem Comentarios	Yes	Yes
No	School	negativ	negativ	negativ	Saaj	counseling available	selftest	Yes	private	Yes	No	confidance in own health	No	None	19	masculin	Yes	No	NA	Yes	No	Sem Comentarios	No	Yes
No	School	negativ	negativ	negativ	Saaj	counseling available	selftest	Yes	Does not hurt	Yes	No	confidance in own health	Yes	Depot	19	feminin	Yes	Yes	negativ	No	No	Sem Comentarios	Yes	Yes
No	School	negativ	negativ	negativ	Home	I learned how to do it	selftest	Yes	Easy to use	Yes	No	confidance in own health	No	None	17	masculin	Yes	No	NA	Yes	No	Sem Comentarios	Yes	Yes
No	School	negativ	negativ	negativ	Saaj	counseling available	selftest	Yes	Easy to use	Yes	Yes	unknown status	No	None	16	masculin	Yes	No	NA	Yes	No	Sem Comentarios	Yes	Yes
No	School							No			No	trust	No	None	17	masculin	Yes	No	NA
No	School							No			Yes	no trust	Yes	Depot	17	feminin	Yes	No	NA
No	School							No			No	confidance in own health	No	None	19	masculin	Yes	No	NA
No	School							No			Yes	unknown status	No	None	17	masculin	Yes	No	NA
No	School							No			No	no sex	No	None	17	masculin	Yes	No	NA
No	School							No			No	confidance in own health	Yes	Condom	17	masculin	Yes	No	NA
No	School							No			No	no sex	No	None	16	masculin	Yes	No	NA
No	School	negativ	negativ	negativ	Saaj	test should be done in the hospital	selftest	Yes	Does not hurt	Yes	No	condoms	Yes	Condom	17	masculin	Yes	Yes	negativ	Yes	No	Sem Comentarios	No	Yes
No	School	negativ	negativ	negativ	Saaj	counseling available	finger prick test	Yes	Trust the result more	Yes	No	no sex	No	None	20	masculin	Yes	No	NA	Yes	No	Sem Comentarios	No	Yes
No	School							No			No	confidance in own health	No	None	20	feminin	Yes	Yes	negativ
No	School	negativ	negativ	negativ	Saaj	counseling available	selftest	Yes	Easy to use	Yes	No	condoms	Yes	Condom	17	feminin	Yes	Yes	negativ	Yes	No	Sem Comentarios	No	Yes
No	School							No			No	confidance in own health	Yes	Condom	17	masculin	Yes	No	NA
No	School	negativ	negativ	negativ	Saaj	counseling available	selftest	Yes	Easy to use	No	No	confidance in own health	Yes	Implant	16	feminin	Yes	No	NA	Yes	No	Sem Comentarios	No	Yes
No	School							No			Yes	no condom	No	None	18	masculin	Yes	Yes	negativ
No	School	negativ	negativ	negativ	Saaj	counseling available	selftest	Yes	Does not hurt	Yes	Yes	unknown status	No	None	16	masculin	Yes	No	NA	Yes	No	Sem Comentarios	No	Yes
No	School							No			No	no sex	No	None	16	masculin	Yes	No	NA
No	School							No			Yes	no condom	Yes	Depot	20	feminin	Yes	Yes	negativ
No	School	negativ	negativ	negativ	Home	privacy	selftest	Yes	Does not hurt	Yes	No	confidance in own health	No	None	16	masculin	Yes	No	NA	Yes	No	Sem Comentarios	No	Yes
No	School	negativ	negativ	negativ	Home	I learned how to do it	selftest	Yes	Easy to use	Yes	No	condoms	Yes	Condom	16	masculin	Yes	No	NA	Yes	No	Sem Explanacao	No	Yes
No	School							No			No	condoms	Yes	Condom	19	masculin	Yes	No	NA
No	School	negativ	negativ	negativ	Saaj	test should be done in the hospital	selftest	Yes	Easy to use	Yes	No	confidance in own health	No	None	18	masculin	Yes	No	NA	Yes	No	Sem Comentarios	Yes	Yes
No	School	negativ	negativ	negativ	Saaj	test should be done in the hospital	selftest	Yes	Does not hurt	Yes	No	confidance in own health	Yes	Implant	16	feminin	Yes	Yes	negativ	No	No	Sem Comentarios	No	Yes
No	School	negativ	negativ	negativ	Saaj	test should be done in the hospital	selftest	Yes	Easy to use	No	No	condoms	Yes	Condom	16	feminin	Yes	No	NA	Yes	No	Sem Comentarios	Yes	Yes
No	School	negativ	negativ	negativ	Saaj	counseling available	selftest	Yes	Easy to use	Yes	Yes	lack of knowledge	No	None	17	masculin	Yes	No	NA	Yes	No	Sem Comentarios	Yes	Yes
No	School							No			No		No	None	16	feminin	Yes	No	NA
No	School	negativ	negativ	negativ	Saaj	counseling available	selftest	Yes	Does not hurt	Yes	No	confidance in own health	No	None	17	masculin	Yes	No	NA	Yes	No	Sem Comentarios	Yes	Yes
No	School							No			No	condoms	No	None	19	feminin	Yes	Yes	negativ
No	School							No			Yes	lack of knowledge	No	None	16	masculin	Yes	No	NA
No	School							No			Yes	11	No	None	20	masculin	Yes	No	NA
No	School							No			No	no sex	No	None	17	feminin	Yes	No	NA
No	School							No			Yes	unknown status	No	None	16	masculin	Yes	No	NA
No	School							No			Yes	unknown status	No	None	17	masculin	Yes	No	NA
No	School	negativ	negativ	negativ	Saaj	counseling available	finger prick test	Yes	used to this test	Yes	Yes	no condom	No	None	17	masculin	Yes	No	NA	Yes	No	Sem Comentarios	Yes	Yes
No	School	negativ	negativ	negativ	Saaj		selftest	Yes	Does not hurt	No	No	confidance in own health	Yes	Pill	19	feminin	Yes	Yes	negativ	Yes	Yes	Não Conseguiu Acatar as Instrucoes de Execucao do Teste	No	Yes
No	School	negativ	negativ	negativ	Saaj	counseling available	selftest	Yes	Easy to use	Yes	No	condoms	Yes	Condom	18	masculin	Yes	Yes	negativ	Yes	No	Sem Comentarios	No	Yes
No	School	negativ	negativ	negativ	Home	privacy	selftest	Yes	Does not hurt	Yes	No	trust	No	None	18	feminin	Yes	No	NA	Yes	No	sem comentario	No	Yes
No	School	negativ	negativ	negativ	School	to motivate others	selftest	Yes	Does not hurt	Yes	No	confidance in own health	Yes	Condom	17	masculin	Yes	No	NA	Yes	No	Sem Comentarios	Yes	Yes
No	School							No			No	condoms	Yes	Condom	18	masculin	Yes	No	NA
No	School	negativ	negativ	negativ	Home	I learned how to do it	selftest	Yes	Easy to use	Yes	No	confidance in own health	No	None	17	masculin	Yes	No	NA	Yes	No	Sem Comentarios	No	Yes
No	School							No			No	no sex	No	None	17	masculin	Yes	No	NA
No	School	negativ	negativ	negativ	Saaj	counseling available	selftest	Yes	private	Yes	No	condoms	Yes	Condom	17	masculin	Yes	No	NA	No	No	Sem Comentario	No	Yes
No	School	negativ	negativ	negativ	Saaj	counseling available	selftest	Yes	Does not hurt	Yes	Yes	unknown status	No	None	17	masculin	Yes	No	NA	No	No	Sem Comentarios	Yes	Yes
No	School							No			Yes	unknown status	Yes	Condom	16	feminin	Yes	No	NA
No	School							No			Yes	unknown status	No	None	18	masculin	Yes	No	NA
No	School	negativ	negativ	negativ	Home	privacy	selftest	Yes	Does not hurt	Yes	No	confidance in own health	No	None	16	masculin	Yes	No	NA	No	No	Sem Comentarios	No	Yes
No	School	negativ	negativ	negativ	Saaj	counseling available	selftest	Yes	Does not hurt	Yes	No	condoms	Yes	Condom and Depot	17	feminin	Yes	Yes	negativ	Yes	No	Sem Comentarios	No	Yes
No	School							No			No	trust	No	None	18	masculin	Yes	No	NA
No	School	negativ	negativ	negativ	Saaj	counseling available	finger prick test	Yes	Trust the result more	No	Yes		No	None	20	feminin	No	No	NA	Yes	No	Sem Comentarios	Yes	Yes
No	School	negativ	negativ	negativ	Saaj	counseling available	finger prick test	Yes	Trust the result more	Yes	Yes	no condom	Yes	Condom	17	masculin	Yes	No	NA	No	No	Sem Comentarios	Yes	Yes
No	School	negativ	negativ	negativ	Home	I learned how to do it	selftest	Yes	Does not hurt	Yes	Yes		Yes	Depot	16	feminin	Yes	Yes	negativ	Yes	No	Sem Comentarios	Yes	Yes
No	School	negativ	negativ	negativ	Saaj	counseling available	selftest	Yes	Does not hurt	Yes	No	condoms	Yes	Condom	19	masculin	Yes	Yes	negativ	Yes	No	Sem Comentarios	No	Yes
No	School	negativ	negativ	negativ	Saaj	counseling available	selftest	Yes	Easy to use	Yes	Yes		No	None	16	masculin	Yes	No	NA	Yes	No	Sem Comentarios	No	Yes
No	School	negativ	negativ	negativ	Saaj	counseling available	selftest	Yes	Does not hurt	Yes	Yes	unknown status	No	None	18	masculin	Yes	Yes	negativ	Yes	No	Sem Comentarios	Yes	Yes
No	School	negativ	negativ	negativ	Saaj	counseling available	finger prick test	Yes	Trust the result more	Yes	Yes		Yes	Condom	18	masculin	Yes	Yes	negativ	Yes	No	Sem Comentarios	Yes	Yes
No	School	negativ	negativ	negativ	Saaj	test should be done in the hospital	finger prick test	Yes	Trust the result more	Yes	No	confidance in own health	No	None	16	masculin	Yes	Yes	negativ	Yes		Sem Comentarios	No	Yes
No	School	negativ	negativ	negativ	Saaj	counseling available	selftest	Yes	Does not hurt	Yes	No	confidance in own health	No	None	16	masculin	Yes	No	NA	Yes	Yes	Sem Comentarios	No	Yes
No	School							No			No	condoms	Yes	Depot	18	feminin	Yes	No	NA
No	School	negativ	negativ	negativ	Saaj	test should be done in the hospital	selftest	Yes	Easy to use	Yes	Yes	no condom	Yes	Implant	17	feminin	Yes	Yes	negativ	No	No	Sem Comentarios	Yes	Yes
No	School	negativ	negativ	negativ	Saaj	counseling available	selftest	Yes	Does not hurt	Yes	No	confidance in own health	Yes	Depot	16	feminin	Yes	No	NA	Yes	No	Sem Comentarios	Yes	No
No	School							No			No	single partner	No	None	18	masculin	Yes	No	NA
No	School							No			No	no sex	No	None	18	masculin	Yes	No	NA
No	School							No			Yes	no condom	No	None	20	masculin	Yes	No	NA
No	School	negativ	negativ	negativ	Home	I learned how to do it	selftest	Yes	Easy to use	Yes	No	confidance in own health	No	None	16	feminin	Yes	Yes	negativ	Yes	No	sem comentario	Yes	Yes
No	School							No			Yes	no condom	No	None	18	masculin	Yes	No	NA
No	School							No			No	confidance in own health	No	None	19	feminin	Yes	No	NA
No	School	negativ	negativ	negativ	Home	I learned how to do it	selftest	Yes	private	Yes	Yes		Yes	Condom	17	masculin	Yes	No	NA	Yes	No	Sem Comentarios	No	Yes
No	School							No			Yes		No	None	16	masculin	Yes	No	NA
No	School	negativ	negativ	negativ	Saaj	counseling available	finger prick test	Yes	Trust the result more	No	No	single partner	Yes	None	16	feminin	Yes	No	NA	Yes	No	Sem Comentarios	Yes	Yes
No	School							No			Yes	unknown status	No	None	16	masculin	Yes	No	NA
No	School							No			No	no sex	No	None	17	masculin	Yes	No	NA
No	School							No			Yes	lack of knowledge	Yes	Condom	19	masculin	Yes	No	NA
No	School	negativ	negativ	negativ	Home	I learned how to do it	selftest	Yes	Does not hurt	Yes	Yes		No	None	16	feminin	Yes	No	negativ	Yes	No	Noa Criou-lhe Dificuldades	Yes	Yes
No	School	negativ	negativ	negativ	Saaj	safe place	selftest	Yes	Does not hurt	No	No	confidance in own health	Yes	Depot	17	feminin	Yes	No	NA	No	No	Sem Comentarios	Yes	Yes
No	School							No			No	condoms	Yes	Condom	16	feminin	Yes	No	NA
No	School	negativ	negativ	negativ	Home	privacy	selftest	Yes	Does not hurt	Yes	Yes	unknown status	Yes	Condom	20	masculin	Yes	No	NA	Yes	No	Sem Comentarios	Yes	Yes
No	School	negativ	negativ	negativ	Saaj	counseling available	selftest	Yes	Easy to use	Yes	No	condoms	Yes	Condom	16	feminin	Yes	No	NA	Yes	No	Sem Explanacao	Yes	Yes
No	School							No			Yes	unknown status	No	None	18	masculin	Yes	No	NA
No	School							No			No	condoms	Yes	Condom and Depot	18	feminin	Yes	Yes	negativ
No	School							No			Yes		Yes	Condom	19	masculin	Yes	No	NA
No	School	negativ	negativ	negativ	Saaj	counseling available	finger prick test	Yes	Trust the result more	Yes	Yes		No	None	16	masculin	Yes	No	NA	No	No	Sem Comentarios	Yes	Yes
No	School	negativ	negativ	negativ	Saaj	counseling available	selftest	Yes	Easy to use	No	No	confidance in own health	No	None	16	masculin	Yes	No	negativ	Yes	No	Sem Comentarios	No	Yes
No	School	negativ	negativ	negativ	Home	I learned how to do it	selftest	Yes	Easy to use	Yes	No	confidance in own health	No	None	16	masculin	Yes	No	NA	Yes	No	Sem Comentarios	Yes	Yes
No	School							No			Yes		Yes	Condom	16	masculin	Yes	No	NA
No	School	negativ	negativ	negativ	Home	privacy	selftest	Yes	Easy to use	Yes	No	single partner	Yes	Depot	17	feminin	Yes	No	NA	Yes	No	Sem Comentarios	Yes	No
No	School							No			Yes		Yes	Condom	19	masculin	Yes	No	NA
No	School							No			Yes		No	None	19	masculin	Yes	No	NA
No	School	negativ	negativ	negativ	Home	privacy	selftest	Yes	Easy to use	Yes	No		Yes	Condom	16	masculin	Yes	Yes	negativ	Yes	No	Sem Comentarios	Yes	Yes
Yes	School	negativ	negativ	negativ	Saaj	counseling available	selftest	Yes	Easy to use	Yes	No		Yes	Condom and Depot	18	feminin	Yes	Yes	negativ	Yes	No	Sem Comentarios	Yes	Yes
Yes	School							No			No	trust	Yes	Pill	17	feminin	Yes	Yes	negativ
Yes	School							No			No	condoms	Yes	Condom	16	masculin	Yes	Yes	negativ
Yes	School	negativ	negativ	negativ	Saaj	test should be done in the hospital	finger prick test	Yes	Trust the result more	Yes	Yes	unknown status	Yes	Condom	20	masculin	Yes	No	NA	Yes	No	Sem Comentarios	Yes	Yes
Yes	School	Invalid	Invalid	negativ	Saaj	test should be done in the hospital	finger prick test	Yes	Easy to use	Yes	No	no sex	Yes	Condom	17	feminin	Yes	Yes	negativ	Yes	Yes	Não Conseguiu Mover o Instrumento de Teste para Boca	Yes	Yes
Yes	School							No			No	confidance in own health	Yes	Depot	16	feminin	Yes	No	NA
Yes	School							No			No	confidance in own health	No	None	20	masculin	Yes	Yes	negativ
Yes	School	negativ	negativ	negativ	Saaj	counseling available	selftest	Yes	Easy to use	Yes	No	condoms	Yes	Condom	18	masculin	Yes	Yes	negativ	Yes	No	Sem Comentatrio	No	Yes
Yes	School	negativ	negativ	negativ	Saaj	counseling available	selftest	Yes	Easy to use	No	No	condoms	Yes	Condom	16	masculin	Yes	No	NA	Yes	No	Sem Comentarios	No	Yes
Yes	School	negativ	negativ	negativ	Saaj	counseling available	selftest	Yes	Easy to use	Yes	No	confidance in own health	Yes	Implant	20	feminin	Yes	Yes	negativ	Yes	No	Sem Comentarios	No	Yes
Yes	School	negativ	negativ	negativ	Saaj	counseling available	selftest	Yes	Does not hurt	Yes	No	condoms	Yes	Condom	20	masculin	Yes	Yes	negativ	Yes	No	Sem Comentarios	Yes	Yes
Yes	School	negativ	negativ	negativ	Saaj	test should be done in the hospital	selftest	Yes	Does not hurt	Yes	No	confidance in own health	Yes	Depot	19	feminin	Yes	Yes	negativ	No	No	Sem Comentarios	Yes	Yes
Yes	School	negativ	negativ	negativ	Saaj	counseling available	selftest	Yes	Does not hurt	Yes	No	no sex	Yes	Depot	16	feminin	Yes	No	NA	Yes	No	Sem Comentarios	Yes	Yes
Yes	School							No			Yes	no condom	Yes	Depot	18	feminin	Yes	Yes	dont remember
Yes	School	negativ	negativ	negativ	Home	I learned how to do it	selftest	Yes	Easy to use	Yes	No	no sex	No	None	16	feminin	Yes	Yes	negativ	Yes	No	Sem Comentarios	Yes	Yes
Yes	School	negativ	negativ	negativ	Saaj	counseling available	selftest	Yes		Yes	No	condoms	Yes	Condom	18	masculin	Yes	No	NA	Yes	No	Sem Comentarios	Yes	Yes
Yes	School	negativ	negativ	negativ	Saaj	test should be done in the hospital	selftest	Yes	Does not hurt	Yes	No	confidance in own health	Yes	Depot	18	feminin	Yes	Yes	negativ	Yes	No	Sem Comentarios	Yes	Yes
Yes	School	negativ	negativ	negativ	Saaj	counseling available	finger prick test	Yes	Trust the result more	Yes	Yes	unknown status	Yes	Condom	19	masculin	Yes	No	NA	Yes	No	Sem Comentarios	Yes	Yes
Yes	School							No			No	single partner	Yes	Depot	20	feminin	Yes	Yes	negativ
Yes	School	negativ	negativ	negativ	Saaj	counseling available	selftest	Yes	Easy to use	Yes	No		Yes	Condom	18	masculin	Yes	Yes	negativ	Yes	No	Sem Explnacao	No	Yes
	SAAJ	negativ	negativ	negativ	Saaj	counseling available	finger prick test	Yes	Trust the result more	No	No	single partner	Yes	Depot	19	feminin	No	No	NA	Yes	No	Sem Comentarios	No	Yes
	SAAJ	negativ	negativ	negativ	Saaj	counseling available	selftest	Yes	private	Yes	No	condoms	Yes	Condom	16	masculin	Yes	No	NA	Yes	No	Sem Palavras	No	Yes
	SAAJ	negativ	negativ	negativ	Saaj	safe place	finger prick test	Yes	Trust the result more	Yes	Yes	no condom	No	None	17	masculin	Yes	No	NA	Yes	Yes	Dificuldades de Manusear	Yes	Yes
	SAAJ	negativ	negativ	negativ	Saaj	counseling available	selftest	Yes	Easy to use	Yes	No	confidance in own health	Yes	Pill	18	feminin	No	Yes	dont remember	Yes	No	Sem Comentarios	Yes	Yes
	SAAJ	negativ	negativ	negativ	Saaj	counseling available	selftest	Yes	Easy to use	Yes	No	confidance in own health	No	None	20	masculin	Yes	Yes	negativ	Yes	No	Sem Comentarios	No	Yes
	SAAJ	negativ	negativ	negativ	Saaj	safe place	selftest	Yes	Does not hurt	Yes	Yes		Yes	Condom	19	masculin	Yes	No	NA	Yes	No	Sem Comentarios	No	Yes
	SAAJ	negativ	negativ	negativ	Saaj	counseling available	selftest	Yes	Does not hurt	No	Yes		No	None	20	feminin	Yes	No	NA	No	No	Sem Comemtarios	No	Yes
	SAAJ	negativ	negativ	negativ	Saaj	safe place	selftest	Yes	Does not hurt	Yes	No	confidance in own health	Yes	Pill	19	feminin	No	Yes	negativ	No	No	Sem Comentarios	No	Yes
	SAAJ	negativ	negativ	negativ	Saaj	counseling available	selftest	Yes	Does not hurt	Yes	No	trust	Yes	Depot	20	feminin	No	Yes	negativ	Yes	No	Sem Comentarios	No	Yes
	SAAJ	negativ	negativ	negativ	Saaj	counseling available	finger prick test	Yes	Trust the result more	No	Yes	no condom	No	None	19	feminin	Yes	No	NA	Yes	No	Sem Propostas de Melhoria	No	Yes
	SAAJ	negativ	negativ	negativ	Saaj	counseling available	selftest	Yes	Easy to use	No	No	single partner	Yes	Pill	16	feminin	No	No	NA	Yes	Yes	teve medo o tipo de texte como era pela primera vez	No	Yes
	SAAJ	negativ	negativ	negativ	Saaj	counseling available	finger prick test	Yes	Trust the result more	Yes	No	condoms	Yes	Condom and Depot	16	feminin	No	Yes	negativ	No	No	Sem Comentarios	No	Yes
	SAAJ	negativ	negativ	negativ	Saaj	counseling available	selftest	Yes	Does not hurt	Yes	Yes	unknown status	No	None	18	feminin	Yes	Yes	negativ	Yes	No	Sem Palavras	Yes	Yes
	SAAJ	negativ	negativ	negativ	Saaj	counseling available	finger prick test	Yes	Trust the result more	No	Yes	STI before	No	None	20	feminin	No	Yes	negativ	No	No	Sem Comentarios	Yes	Yes
	SAAJ	negativ	negativ	negativ	Saaj	counseling available	selftest	Yes	Easy to use	No	No	confidance in own health	Yes	Depot	19	feminin	Yes	Yes	negativ	Yes	No	Sem Comentarios	No	Yes
	SAAJ	negativ	negativ	negativ	Saaj	counseling available	selftest	Yes	Does not hurt	Yes	Yes	unknown status	No	None	18	feminin	No	No	NA	Yes	Yes	Teve dificuldades ao fazer	Yes	Yes
	SAAJ	negativ	negativ	negativ	Home	I learned how to do it	selftest	Yes	Does not hurt	Yes	Yes	no condom	No	None	18	feminin	No	Yes	negativ	Yes	No	Sem Comentarios	Yes	Yes
	SAAJ	negativ	negativ	negativ	Saaj	privacy	selftest	Yes	Easy to use	Yes	Yes	no trust	No	None	16	feminin	No	No	NA	Yes	No	Sem Comentarios	Yes	Yes
	SAAJ	negativ	negativ	negativ	Saaj	test should be done in the hospital	selftest	Yes	Does not hurt	Yes	No	condoms	Yes	Condom	18	masculin	Yes	No	NA	Yes	No	Sem Comentarios	No	Yes
	SAAJ	negativ	negativ	negativ	Saaj	safe place	selftest	Yes	Does not hurt	Yes	No	condoms	Yes	Condom	19	masculin	Yes	Yes	negativ	Yes	No	Sem Comentarios	No	Yes
	SAAJ	negativ	negativ	negativ	Saaj	counseling available	finger prick test	Yes	Trust the result more	Yes	Yes	no condom	Yes	Depot	18	feminin	No	Yes	negativ	Yes	No	Sem Comentarios	Yes	No
	SAAJ	negativ	negativ	negativ	Saaj	counseling available	selftest	Yes	Does not hurt	Yes	No	confidance in own health	Yes	Depot	18	feminin	No	No	NA	Yes	No	Sem Comentarios	Yes	Yes
	SAAJ	negativ	negativ	negativ	Saaj	counseling available	finger prick test	Yes	Trust the result more	Yes	No	condoms	Yes	Condom	20	feminin	Yes	No	NA	Yes	No	Sem Comentarios	No	Yes
	SAAJ	negativ	negativ	negativ	Home	safe place	selftest	Yes	Does not hurt	Yes	No		No	None	16	feminin	Yes	Yes	not sharing	Yes	No	Sem Comentarios	No	Yes
	SAAJ	negativ	negativ	negativ	Home	conviniente	selftest	Yes	private	Yes	No	condoms	Yes	Condom	18	masculin	Yes	No	NA	Yes	No	Sem Comentarios	No	Yes
	SAAJ	negativ	negativ	negativ	Saaj	privacy	selftest	Yes	Does not hurt	No	Yes	unknown status	No	None	20	feminin	No	No	NA	Yes	No	Sem Comentarios	Yes	Yes
	SAAJ	negativ	negativ	negativ	Saaj	counseling available	selftest	Yes	Does not hurt	No	No	single partner	Yes	Depot	20	feminin	No	No	NA	Yes		Sem Comentarios	No	Yes
	SAAJ	negativ	negativ	negativ	Saaj	counseling available	selftest	Yes	Does not hurt	No	Yes	unknown status	Yes	Depot	20	feminin	No	Yes	negativ	Yes	No	Sem Comentarios	No	Yes
	SAAJ	negativ	negativ	negativ	Saaj	counseling available	selftest	Yes	Does not hurt	Yes	Yes		No	None	18	masculin	Yes	Yes	negativ	Yes	No	Sem Comentarios	No	Yes
	SAAJ	negativ	negativ	negativ	Home	safe place	selftest	Yes	Easy to use	Yes	Yes	unknown status	No	None	16	feminin	Yes	No	NA	Yes	No	Sem Comentarios	No	Yes
	SAAJ	negativ	negativ	negativ	Home	safe place	selftest	Yes		Yes	Yes	unknown status	No	None	20	masculin	Yes	Yes	negativ	Yes	No	Sem Comentarios	No	Yes
	SAAJ	negativ	negativ	negativ	Saaj	safe place	selftest	Yes	Does not hurt	Yes	No	confidance in own health	No	None	20	masculin	Yes	No	NA	Yes	No	Sem Comentarios	No	Yes
	SAAJ	negativ	negativ	negativ	Saaj	counseling available	selftest	Yes	Does not hurt	Yes	Yes	unknown status	Yes	Depot	18	feminin	No	No	NA	Yes	No	Sem Comentarios	No	Yes
	SAAJ	negativ	negativ	negativ	Saaj	counseling available	finger prick test	Yes	Trust the result more	Yes	No	condoms	Yes	Condom	20	masculin	Yes	Yes	negativ	Yes	No	Sem Comentarios	No	Yes
	SAAJ	negativ	negativ	negativ	Saaj	counseling available	selftest	Yes	Does not hurt	No	Yes	unknown status	No	None	18	masculin	No	No	NA	Yes	Yes	Medo	No	Yes
	SAAJ	negativ	negativ	negativ	Saaj	counseling available	selftest	Yes	Does not hurt	Yes	Yes		No	None	20	feminin	No	Yes	negativ	Yes	No	Sem Comentarios	Yes	Yes
	SAAJ	negativ	negativ	negativ	Saaj	counseling available	selftest	Yes	Does not hurt	Yes	No	single partner	Yes	Depot	18	feminin	No	No	NA	Yes	No	Sem Comentarios	No	Yes
	SAAJ	negativ	negativ	negativ	Saaj	counseling available	selftest	Yes	Easy to use	Yes	Yes	unknown status	No	None	16	feminin	Yes	No	NA	Yes	No	Sem Comentarios	No	Yes
	SAAJ	negativ	negativ	negativ	Saaj	counseling available	selftest	Yes	Does not hurt	Yes	No	condoms	Yes	Condom and Depot	19	feminin	No	Yes	negativ	Yes	Yes	Sem Comentarios	No	Yes
	SAAJ	negativ	negativ	negativ	Home	safe place	selftest	Yes	Easy to use	Yes	No	no sex	No	None	16	masculin	Yes	No	NA	Yes	No	Sem Comentarios	No	Yes
	SAAJ	negativ	negativ	negativ	Saaj	counseling available	selftest	Yes	Does not hurt	No	Yes	no condom	Yes	Pill	18	feminin	No	No	NA	No	Yes	Teve Medo Alegando ser Primeira Vez	No	Yes
	SAAJ	negativ	negativ	negativ	Saaj	counseling available	selftest	Yes	Does not hurt	No	Yes		No	None	20	masculin	No	No	NA	Yes	No	Sem Comentarios	No	Yes
	SAAJ	positive	positive	positive	Saaj	counseling available	selftest	Yes	Easy to use	Yes	Yes	unknown status	No	None	20	masculin	Yes	No	NA	Yes	No	Sem Comentarios	Yes	Yes
	SAAJ	negativ	negativ	negativ	Home	I learned how to do it	selftest	Yes	Does not hurt	Yes	Yes	no condom	No	None	16	feminin	Yes	No	NA	Yes	No	Sem Comentarios	Yes	Yes
	SAAJ	negativ	negativ	negativ	Saaj	counseling available	selftest	Yes	Easy to use	No	No	confidance in own health	No	None	16	feminin	Yes	No	NA	Yes	No	Sem Comentarios	Yes	Yes
	SAAJ	negativ	negativ	negativ	Saaj	counseling available	selftest	Yes	Does not hurt	No	No	no sex	Yes	Pill	20	feminin	No	Yes	negativ	Yes	No	Sem Comentarios	No	Yes
	SAAJ	negativ	negativ	negativ	Saaj	counseling available	finger prick test	Yes	Trust the result more	Yes	Yes	STI before	No	None	20	masculin	No	No	NA	Yes	No	Sem Comentarios	Yes	Yes
	SAAJ	negativ	negativ	negativ	Saaj	safe place	finger prick test	Yes	used to this test	Yes	Yes	no condom	Yes	Depot	16	feminin	Yes	Yes	negativ	Yes	No	Sem Comentarios	No	Yes
	SAAJ	negativ	negativ	negativ	Saaj	counseling available	selftest	Yes	Does not hurt	No	No	confidance in own health	Yes	Depot	20	feminin	No	Yes	negativ	Yes	No	Sem Comentarios	No	Yes
	SAAJ	negativ	negativ	negativ	Saaj	counseling available	selftest	Yes	private	Yes	Yes		Yes	Condom	20	masculin	Yes	Yes	negativ	Yes	No	Sem Explanacao	Yes	Yes
	SAAJ	negativ	negativ	negativ	Saaj	counseling available	selftest	Yes	Easy to use	Yes	Yes		Yes	Condom	17	masculin	Yes	No	NA	Yes	Yes	Medo	No	Yes
	SAAJ	positive	positive	positive	Saaj	counseling available	selftest	Yes	private	Yes	Yes	no condom	No	None	17	masculin	No	Yes	dont remember	Yes	No	Sem Comentarios	No	Yes
	SAAJ	negativ	negativ	negativ	Saaj	counseling available		Yes		Yes	No		Yes	condom and Pill	20	feminin	Yes	Yes	negativ	Yes	No	Sem Comentarios	Yes	Yes
	SAAJ	negativ	negativ	negativ	Saaj	counseling available	selftest	Yes	Easy to use	Yes	No	confidance in own health	Yes	Depot	20	feminin	No	No	NA	Yes	Yes	Primeira Vez a Fazer o Tipo de Teste	No	Yes
	SAAJ	negativ	negativ	negativ	Saaj	counseling available	selftest	Yes	private	No	No		Yes	Depot	20	feminin	No	No	NA	Yes	No	Sem Comentarios	No	Yes
	SAAJ	negativ	negativ	negativ	Saaj	counseling available	selftest	Yes	Easy to use	Yes	No	condoms	Yes	Condom	16	masculin	Yes	No	NA	Yes	No	Sem Comentarios	No	Yes
	SAAJ	negativ	negativ	Indetermined	Home	privacy	selftest	Yes	Easy to use	Yes	Yes	no condom	No	None	19	feminin	Yes	No	NA	Yes	Yes	Sem Comentarios	No	Yes
	SAAJ	negativ	negativ	negativ	Home	privacy	selftest	Yes	Does not hurt	Yes	No	confidance in own health	Yes	Depot	19	feminin	No	Yes	negativ	Yes	No	Sem Comentarios	Yes	Yes
	SAAJ	negativ	negativ	negativ	Saaj	counseling available	selftest	Yes	Easy to use	Yes	No	confidance in own health	Yes	Depot	19	feminin	No	Yes	negativ	Yes	No	Sem Comentarios	No	Yes
	SAAJ	negativ	negativ	negativ	Saaj	counseling available	selftest	Yes	Does not hurt	No	No	condoms	Yes	Condom and Depot	17	feminin	Yes	No	NA	Yes	Yes	Medo	Yes	Yes
	SAAJ	negativ	negativ	negativ	Saaj	counseling available	selftest	Yes	Easy to use	Yes	Yes		No	None	16	feminin	Yes	No	NA	Yes	No	Sem Comentario	No	Yes
	SAAJ	negativ	negativ	negativ	Saaj	counseling available	finger prick test	Yes	Trust the result more	Yes	Yes	no condom	Yes	Depot	17	feminin	No	No	NA	Yes	No	Sem Comentarios	No	No
	SAAJ	negativ	negativ	negativ	Saaj	counseling available	selftest	Yes	Easy to use	No	No	single partner	Yes	Pill	17	feminin	No	No	NA	No	No	Sem Comentarios	No	Yes
	SAAJ	negativ	Invalid	Indetermined	Saaj	counseling available	selftest	Yes	Easy to use	Yes	No	confidance in own health	Yes	Depot	17	feminin	Yes	No	NA	Yes	No	Sem Comentarios	No	No
	SAAJ	negativ	negativ	negativ	Home	conviniente	selftest	Yes	Does not hurt	Yes	Yes		No	None	16	feminin	Yes	Yes	negativ	Yes	No	Sem Comentarios	No	Yes
	SAAJ	negativ	negativ	negativ	Saaj	test should be done in the hospital	selftest	Yes	Does not hurt	Yes	No	confidance in own health	Yes	Depot	20	feminin	Yes	Yes	negativ	No	No	Sem Comentarios	Yes	Yes
	SAAJ	negativ	negativ	negativ	Saaj	counseling available	selftest	Yes	Easy to use	Yes	No	single partner	No	None	16	masculin	Yes	No	NA	Yes	No	Sem Comentarios	Yes	Yes
	SAAJ	positive	positive	positive	Saaj	counseling available	selftest	Yes	Does not hurt	Yes	Yes	no condom	Yes	Depot	20	feminin	No	Yes	negativ	Yes	No	Sem Comentarios	No	Yes
	SAAJ	negativ	negativ	negativ	Saaj	test should be done in the hospital	selftest	Yes	Easy to use	Yes	No	confidance in own health	Yes	Depot	19	feminin	No	Yes	negativ	Yes	No	Sem Comentario	No	Yes
	SAAJ	negativ	negativ	negativ	Saaj	test should be done in the hospital	selftest	Yes	Does not hurt	Yes	Yes		No	None	18	feminin	Yes	No	NA	Yes	No	Sem Comentarios	Yes	Yes
	SAAJ	negativ	negativ	negativ	Saaj	counseling available	selftest	Yes	Easy to use	Yes	Yes	unknown status	No	None	19	feminin	No	No	NA	Yes	No	Sem Palavras	Yes	Yes
	SAAJ	negativ	negativ	negativ	Saaj	safe place	selftest	Yes	Does not hurt	No	No	single partner	No	None	20	masculin	Yes	No	NA	Yes	No	Sem Comentarios	No	Yes
	SAAJ	negativ	negativ	negativ	Saaj	safe place	selftest	Yes	Does not hurt	Yes	No	condoms	Yes	Condom	18	masculin	Yes	No	NA	Yes	No	Sem Comentarios	Yes	Yes
	SAAJ	negativ	negativ	negativ	Home	privacy	selftest	Yes	Does not hurt	Yes	No	confidance in own health	No	None	19	masculin	Yes	Yes	negativ	Yes	No	Sem Comentarios	No	Yes
	SAAJ	negativ	negativ	negativ	Saaj	test should be done in the hospital	finger prick test	Yes	Trust the result more	No	No	trust	No	None	20	masculin	No	No	NA	Yes	Yes	Receio	No	Yes
	SAAJ	negativ	negativ	negativ	Home	safe place	selftest	Yes	Easy to use	Yes	Yes	no condom	No	None	20	feminin	Yes	No	NA	Yes	No	Sem Palavras	Yes	Yes
	SAAJ	negativ	negativ	negativ	Saaj	counseling available	selftest	Yes	Does not hurt	Yes	Yes	unknown status	Yes	Condom	18	masculin	No	No	NA	Yes	No	Sem Comentarios	No	Yes
	SAAJ	negativ	negativ	negativ	Saaj	counseling available	finger prick test	Yes	Trust the result more	Yes	No	condoms	Yes	Condom	19	masculin	No	Yes	negativ	Yes	No	Sem Comentarios	Yes	Yes
	SAAJ	Invalid	Invalid	negativ	Saaj	safe place	finger prick test	Yes	Easy to use	Yes	Yes		No	None	16	masculin	Yes	No	NA	Yes	No	Sem Comentarios	Yes	Yes
	SAAJ	negativ	negativ	negativ	Saaj	counseling available	selftest	Yes	Does not hurt	Yes	No	confidance in own health	No	None	16	masculin	Yes	No	NA	Yes	No	Sem Comentarios	No	Yes
	SAAJ	negativ	negativ	negativ	Home	safe place	selftest	Yes	Easy to use	Yes	Yes	no condom	No	None	18	feminin	Yes	No	NA	Yes	No	Sem Comentarios	No	Yes
	SAAJ	negativ	negativ	negativ	Home	privacy	selftest	Yes	Does not hurt	Yes	Yes	unknown status	No	None	19	feminin	Yes	Yes	negativ	No	No	Sem Comentarios	No	Yes
	SAAJ	negativ	negativ	negativ	Saaj	test should be done in the hospital	selftest	Yes	Does not hurt	Yes	Yes	no condom	No	None	16	masculin	Yes	No	NA	Yes	No	Sem Comentarios	Yes	Yes
	SAAJ	negativ	negativ	negativ	Home	privacy	selftest	Yes	Does not hurt	Yes	No	condoms	Yes	Depot	16	feminin	No	No	NA	Yes	No	Sem Comentarios	No	Yes
	SAAJ	negativ	negativ	negativ	Saaj	counseling available	selftest	Yes	Does not hurt	Yes	No	no sex	No	None	19	masculin	Yes	No	NA	Yes	No	Sem Comentarios	No	Yes
	SAAJ	negativ	negativ	negativ	Saaj	counseling available	selftest	Yes	Easy to use	Yes	No	confidance in own health	No	None	16	feminin	No	Yes	dont remember	Yes	No	Sem Comentarios	Yes	Yes
	SAAJ	negativ	negativ	negativ	Home	privacy	selftest	Yes	Does not hurt	Yes	No	condoms	Yes	Condom	20	masculin	Yes	No	NA	Yes	No	Sem Comentarios	No	Yes
	SAAJ	negativ	negativ	negativ	Saaj	counseling available	selftest	Yes	Does not hurt	No	No	trust	No	None	18	masculin	No	No	NA	Yes	No	Sem Comentarios	No	Yes
	SAAJ	negativ	negativ	negativ	Saaj	counseling available	finger prick test	Yes	Trust the result more	No	No	confidance in own health	Yes	Pill	20	feminin	No	Yes	negativ	Yes	No	Sem Comentarios	Yes	Yes
	SAAJ	negativ	negativ	negativ	Home	I learned how to do it	selftest	Yes	Does not hurt	No	Yes		No	None	16	masculin	No	No	NA	Yes	No	Sem Comentarios	Yes	Yes
	SAAJ	negativ	negativ	negativ	Saaj	counseling available	selftest	Yes	Does not hurt	No	No	confidance in own health	No	None	16	feminin	Yes	Yes	negativ	No	No	Sem Comentarios	Yes	Yes
	SAAJ	negativ	negativ	negativ	Saaj	counseling available	selftest	Yes	Does not hurt	No	No	confidance in own health	No	None	20	masculin	No	Yes	negativ	Yes	No	Sem Comentarios	No	Yes
	SAAJ	negativ	negativ	negativ	Saaj	test should be done in the hospital	selftest	Yes	Does not hurt	No	Yes	unknown status	Yes	Depot	18	feminin	No	Yes	negativ	Yes	No	Sem Comentarios	No	Yes
	SAAJ	negativ	negativ	negativ	Saaj	counseling available	selftest	Yes	Does not hurt	Yes	Yes		No	None	18	feminin	No	No	NA	Yes	No	Sem Comentarios	No	Yes
	SAAJ	negativ	negativ	negativ	Home	I learned how to do it	selftest	Yes	Easy to use	Yes	Yes	no condom	Yes	Depot	16	feminin	Yes	No	NA	Yes	No	Sem Comentarios	No	Yes
	SAAJ	negativ	negativ	negativ	Saaj	counseling available	selftest	Yes	Does not hurt	Yes	Yes	no condom	No	None	18	masculin	Yes	No	NA	Yes	No	Sem Comentarios	No	No
	SAAJ	negativ	negativ	negativ	Home	safe place	finger prick test	Yes	Trust the result more	Yes	No	condoms	Yes	Condom	17	feminin	Yes	No	NA	Yes	No	Sem Comentarios	No	Yes
	SAAJ	negativ	negativ	negativ	Saaj	safe place	selftest	Yes	Does not hurt	Yes	No	condoms	Yes	Condom	20	masculin	Yes	No	NA	Yes	No	Sem Comentarios	Yes	Yes
	SAAJ	negativ	negativ	negativ	Home	safe place	selftest	Yes	Does not hurt	Yes	Yes		Yes	Depot	16	feminin	No	No	NA	Yes	No	Sem Comentarios	No	No
	SAAJ	negativ	negativ	negativ	Saaj	counseling available	selftest	Yes	Does not hurt	Yes	No	confidance in own health	Yes	Condom	17	masculin	Yes	No	NA	Yes	No	Sem Comentarios	Yes	Yes
	SAAJ	negativ	negativ	negativ	Saaj	counseling available	finger prick test	Yes	Trust the result more	No	Yes		No	None	18	feminin	No	No	NA	Yes	Yes	Dificuldade de Manusear o Teste por Primeira vez	No	Yes
	SAAJ	negativ	negativ	negativ	Saaj	counseling available	selftest	Yes	Does not hurt	No	No	confidance in own health	No	None	19	feminin	No	No	NA	Yes	Yes	Nunca Teria Feito	No	Yes
	SAAJ	negativ	negativ	negativ	Saaj	counseling available	selftest	Yes	Easy to use	Yes	No	confidance in own health	Yes	Depot	18	feminin	Yes	Yes	negativ	Yes	No	Sem Comentarios	No	Yes
	SAAJ	negativ	negativ	negativ	Saaj	counseling available	selftest	Yes	Easy to use	No	No	confidance in own health	Yes	Pill	19	feminin	No	No	NA	Yes	No	Sem Comentarios	No	Yes
	SAAJ	negativ	negativ	negativ	Saaj	counseling available	selftest	Yes	Easy to use	No	No	trust	Yes	Depot	18	feminin	No	No	NA	Yes	No	Sem Comentarios	No	Yes
	SAAJ	negativ	negativ	negativ	Saaj	counseling available	selftest	Yes	Easy to use	No	No	trust	Yes	Depot	19	feminin	No	No	NA	Yes	No	Sem Comentarios	No	Yes
	SAAJ	negativ	negativ	negativ	Saaj	counseling available	finger prick test	Yes	Trust the result more	No	Yes		Yes	Implant	20	feminin	Yes	Yes	negativ	No	No	Sem Comentarios	No	Yes
	SAAJ	negativ	negativ	negativ	Saaj	counseling available	selftest	Yes	private	Yes	Yes	unknown status	Yes	Condom	20	masculin	Yes	No	NA	Yes	No	Sem Comentarios	No	Yes
	SAAJ	negativ	negativ	negativ	Home	privacy	selftest	Yes	Does not hurt	Yes	Yes		No	None	20	feminin	Yes	Yes	negativ	No	No	Sem Comentarios	No	Yes
	SAAJ	negativ	negativ	negativ	Saaj	counseling available	finger prick test	Yes	Trust the result more	No	Yes	unknown status	Yes	Pill	17	feminin	No	Yes	negativ	Yes	No	Sem Comentarios	No	Yes
	SAAJ	negativ	negativ	negativ	Saaj	counseling available	selftest	Yes	Does not hurt	Yes	Yes	unknown status	Yes	Implant	19	feminin	Yes	No	NA	Yes	No	Sem Comentarios	Yes	Yes
	SAAJ	negativ	negativ	negativ	Home	privacy	selftest	Yes	Easy to use	Yes	Yes	no condom	Yes	Condom	16	feminin	Yes	No	NA	Yes	No	Sem Comentarios	Yes	Yes
	SAAJ	negativ	negativ	negativ	Saaj	counseling available	selftest	Yes	Does not hurt	Yes	No	condoms	Yes	Condom and Depot	20	feminin	No	Yes	negativ	Yes	No	Sem Comentarios	No	Yes
	SAAJ	negativ	negativ	negativ	Saaj	counseling available	selftest	Yes	Does not hurt	No	No	confidance in own health	Yes	Depot	18	feminin	No	Yes	negativ	Yes	No	Sem Comentarios	Yes	Yes
	SAAJ	negativ	negativ	negativ	Saaj		selftest	Yes	Does not hurt	Yes	No	confidance in own health	Yes	Condom	20	masculin	Yes	No	NA	Yes	No	Sem Comentarios	No	Yes
	SAAJ	negativ	negativ	negativ	Home	I learned how to do it	selftest	Yes	Easy to use	Yes	Yes	unknown status	Yes	Condom	20	masculin	Yes	Yes	negativ	Yes	No	Sem Comentarios	No	Yes
	SAAJ	negativ	negativ	negativ	Saaj	counseling available	selftest	Yes	Easy to use	Yes	Yes	12	No	None	16	feminin	Yes	Yes	negativ	Yes	No	Sem Comentarios	Yes	Yes
	SAAJ	negativ	negativ	negativ	Saaj	counseling available	finger prick test	Yes	Trust the result more	No	No	no sex	No	None	16	feminin	No	No	NA	Yes	No	Sem Comentarios	Yes	Yes
	SAAJ	negativ	negativ	negativ	Saaj	counseling available	selftest	Yes	Does not hurt	No	No	confidance in own health	Yes	Depot	16	feminin	No	No	NA	Yes	No	Sem Comentarios	No	Yes
	SAAJ	negativ	negativ	negativ	Home	privacy	selftest	Yes	Does not hurt	Yes	Yes		No	None	20	feminin	No	No	NA	Yes	No	Sem Comentarios	No	Yes
	SAAJ	negativ	negativ	negativ	Saaj	counseling available	selftest	Yes	Does not hurt	Yes	No	confidance in own health	No	None	19	masculin	No	No	NA	Yes	No	Sem Comentarios	No	No
	SAAJ	positive	positive	positive	Home	to share the results with peers	selftest	Yes	Does not hurt	Yes	Yes	unknown status	No	None	20	feminin	Yes	No	NA	Yes	No	Sem Comentarios	Yes	Yes
	SAAJ	negativ	negativ	negativ	Home	I learned how to do it	selftest	Yes	Does not hurt	Yes	Yes	unknown status	No	None	18	masculin	Yes	No	NA	Yes	No	Sem Comentarios	No	Yes
	SAAJ	negativ	negativ	negativ	Saaj	counseling available	finger prick test	Yes	Trust the result more	No	Yes	unknown status	No	None	19	feminin	No	Yes	dont remember	Yes	No	Sem Comentarios	No	Yes
